# Supplementary material for: The OBS UK Dashboard: an interactive tool for representative trial site selection to facilitate equality and diversity in maternity research
Source: Trials. 2024 Sep 27;25:629. doi: 10.1186/s13063-024-08487-x (PMC11429411; doi:10.1186/s13063-024-08487-x)
Supplement: Supplementary file 9 — Additional file 9: Table S1 Ethnicity and IMD data per trial site, adjusted for missing data. [file 13063_2024_8487_MOESM9_ESM.xlsx]

## Sheet: Sheet1
Table S1. Ethnicity and IMD data per trial site, adjusted for missing data.
Site	Ethnic Group (Adjusted for Missing Data) (%)					Index of Multiple Deprivation (Adjusted for Missing Data) (%)
	White	Asian	Black	Mixed	Other	Decile 1	Decile 2	Decile 3	Decile 4	Decile 5	Decile 6	Decile 7	Decile 8	Decile 9	Decile 10
Site 1	50	11.9565	20.6522	8.69565	9.78261	6.12245	23.4694	24.4898	13.2653	10.2041	8.16327	5.10204	3.06122	3.06122	2.04082
Site 2	60.4651	19.7674	5.81395	2.32558	6.97674	23.2323	19.1919	16.1616	11.1111	6.06061	3.0303	4.0404	5.05051	5.05051	5.05051
Site 3	61	19	13	4	3	9.09091	6.06061	6.06061	9.09091	8.08081	5.05051	18.1818	14.1414	14.1414	8.08081
Site 4	63.2653	32.6531	1.02041	1.02041	2.04082	33.3333	15.1515	16.1616	8.08081	6.06061	3.0303	6.06061	8.08081	5.05051	1.0101
Site 5	63.2653	10.2041	15.3061	3.06122	9.18367	12.766	28.7234	31.9149	14.8936	5.31915	2.12766	1.06383	2.12766	1.06383	0
Site 6	85	8	1	4	1	1	1	3	6	9	14	16	14	17	19
Site 7	80.7229	7.22892	7.22892	2.40964	2.40964	7	12	17	10	10	8	7	11	8	11
Site 8	68.6869	20.202	5.05051	3.0303	3.0303	16.1616	16.1616	11.1111	10.101	10.101	8.08081	9.09091	9.09091	7.07071	2.0202
Site 9	70.4082	19.3878	3.06122	2.04082	3.06122	0	2.04082	5.10204	8.16327	12.2449	15.3061	7.14286	14.2857	17.3469	20.4082
Site 10	71.134	9.27835	11.3402	3.09278	4.12371	6.06061	8.08081	15.1515	15.1515	9.09091	11.1111	16.1616	6.06061	10.101	3.0303
Site 11	94.332	3.50877	0.269906	0	2.15924	11	9	11	8	8	11	14	12	11	5
Site 12	72	22	2	2	1	13.1313	19.1919	17.1717	12.1212	10.101	6.06061	10.101	7.07071	5.05051	2.0202
Site 13	77.0833	15.625	5.20833	2.08333	1.04167	0	1	4	13	10	16	10	13	17	16
Site 14	76.5306	10.2041	6.12245	4.08163	2.04082	11.1111	14.1414	12.1212	5.05051	8.08081	6.06061	8.08081	11.1111	16.1616	9.09091
Site 15	79	14	5	2	2	23	11	17	11	6	9	9	9	2	2
Site 16	82.7957	9.67742	2.15054	4.30108	4.30108	0	2	2	4	9	7	9	20	20	30
Site 17	79.5918	5.10204	1.02041	3.06122	9.18367	38	8	4	5	8	7	8	11	7	4
Site 18	86.0215	6.45161	4.30108	1.07527	1.07527	6	9	12	12	9	12	10	11	8	9
Site 19	81.8182	10.101	3.0303	3.0303	2.0202	9.09091	9.09091	11.1111	14.1414	6.06061	12.1212	11.1111	9.09091	10.101	11.1111
Site 20	90.1099	4.3956	1.0989	1.0989	1.0989	6.52174	10.8696	8.69565	10.8696	15.2174	11.9565	11.9565	8.69565	6.52174	8.69565
Site 21	84.8485	9.09091	2.0202	2.0202	1.0101	0	1	5	7	10	15	10	14	15	25
Site 22	87.5	4.16667	4.16667	3.125	1.04167	6.06061	13.1313	16.1616	9.09091	7.07071	6.06061	7.07071	13.1313	7.07071	15.1515
Site 23	86.5979	5.15464	3.09278	3.09278	3.09278	0	3	3	8	5	24	16	18	21	11
Site 24	90	2	2	2	2	21	16	12	12	5	9	2	9	7	5
Site 25	95.0339	3.27314	0.790068	0.451467	0.451467	11	15	13	12	9	7	9	10	10	3
Site 26	89.6335	4.29319	2.82723	0.732984	2.6178	1	4	6	10	8	12	12	17	15	15
Site 27	87.7551	6.12245	3.06122	2.04082	2.04082	2	4	4	7	9	17	16	12	14	17
Site 28	87	4	5	1	3	22.2222	22.2222	16.1616	13.1313	8.08081	4.0404	8.08081	5.05051	5.05051	1.0101
Site 29	90	4	2	4	2	10	12	8	14	12	12	8	12	4	4
Site 30	92.8571	1.02041	1.02041	1.02041	3.06122	10.101	12.1212	12.1212	12.1212	12.1212	8.08081	5.05051	9.09091	10.101	10.101
Site 31	94.898	2.04082	2.04082	2.04082	2.04082	5.10204	14.2857	16.3265	16.3265	9.18367	11.2245	11.2245	5.10204	7.14286	5.10204
Site 32	93.12	3.74	1.34	1.2	0.59	27	14	5	6	5	5	7	6	5	19
Site 33	91.358	6.17284	1.23457	1.23457	1.23457	5	9	7	9	15	12	11	16	9	5
Site 34	63	9	17	4	6	4	17	12	13	10	8	10	10	9	7
Site 35	30.2083	50	6.25	2.08333	6.25	11	28	29	15	7	4	2	2	1	0
Site 36	87.8788	4.0404	4.0404	2.0202	2.0202	27.551	15.3061	12.2449	6.12245	8.16327	4.08163	8.16327	6.12245	12.2449	4.08163
